# Supplementary material for: Exploring the Effects of VgPIP1;2 Overexpression in the Roots of Young Rice Plants: Modifications in Root Architecture, Transcriptomic and Metabolomic Profiles
Source: Plants (Basel). 2025 Nov 28;14(23):3628. doi: 10.3390/plants14233628 (PMC12694057; doi:10.3390/plants14233628)
Supplement: Supplementary file 1 [file plants-14-03628-s001.zip]

Archive with 4 entries (4 files):
- Supplementary Fig 1.tif
- Supplementary Fig 2.jpg
- Supplementary Table 1.pdf
- Supplementary Table 2.xlsx
