# Supplementary material for: Exploring the Effects of VgPIP1;2 Overexpression in the Roots of Young Rice Plants: Modifications in Root Architecture, Transcriptomic and Metabolomic Profiles
Source: Plants (Basel). 2025 Nov 28;14(23):3628. doi: 10.3390/plants14233628 (PMC12694057; doi:10.3390/plants14233628)
Supplement: Supplementary file 1 [file plants-14-03628-s001.zip › Supplementary Table 2.xlsx]

## Sheet: Planilha1
Class	Gene Symbol	Locus	Log2FoldChange
Nitrate transporter	OsNRT2.4	Os01g0547600	2.937
	OsNRT2.1	Os02g0112100	3.019
	OsNRT2.2	Os02g0112600	2.25
	OsNRT2.3	Os01g0704100	0.722
Nitrate reductase	OsNIA1	Os02g0770800	0.234
Nitrite reductase	OsNIA2	Os08g0468700	-0.027
	OsNiR	Os01g0357100	-0.07
Glutamine synthetase	OsGS1;1	Os02g0735200	0.415
	OsGS1;2	Os03g0223400	-0.242
	OsGS1;3	Os03g0712800	0.026
	OsGS2	Os04g0659100	0.367
Glutamate synthase	OsGOGAT1	Os01g0681900	-0.366
	OsGOGAT2	Os05g0555600	-0.257
	OsFd-GOGAT	Os07g0658400	0.197
Glutamate decarboxylase	OsGAD3	Os03g0236200	-0.01
	OsGAD1	Os03g0720300	0.181
	OsGAD2	Os04g0447800	0.15
Aspartate aminotransferase	OsAAT1	Os02g0797500	0.068
Ammonium transporter	OsAMT2;3	Os01g0831900	-0.055
	OsAMT3;3	Os02g0550800	0.523
	OsAMT1;3	Os02g0620500	0.819
	OsAMT3;2	Os03g0838400	0.228
	OsAMT1;1	Os04g0509600	-0.242
	OsAMT2;1	Os05g0468700	0.065
Sucrose synthase	OsSUS4	Os03g0340500	-0.415
	OsSUS1	Os03g0401300	-0.178
	OsSUS7	Os04g0249500	0.081
	OsSUS5	Os04g0309600	0.004
	OsSUS2	Os06g0194900	0.142
	OsSUS3	Os07g0616800	0.012
Invertase	OsCIN2	Os04g0413500	-0.713
	OsINV2	Os04g0535600	0.228
	OsCIN6	Os04g0664800	0.14
Trehalose 6-phosphate synthase	OsTPS3	Os01g0730300	0.042
	OsTPS2	Os01g0749400	0.102
	OsTPS7	Os08g0414700	0.249
Trehalose 6-phosphate phosphatase	OsTPP4	Os02g0753000	-1.028
	OsTPP6	Os08g0409100	-1.055
Rice PIP's	OsPIP2;2	Os02g0629200	0.201
	OsPIP1;1	Os02g0666200	0.015
	OsPIP1;3	Os02g0823100	-0.176
	OsPIP2;8	Os03g0861300	-0.071
	OsPIP2;6	Os04g0233400	-0.171
	OsPIP2;3	Os04g0521100	-0.025
	OsPIP2;4	Os07g0448100	-0.03
	OsPIP2;1	Os07g0448800	-0.027
	OsPIP2;7	Os09g0541000	0.002
	OsPIP1;2	Os04g0559700	0.127
Redox System	OsAPX1	Os03g0285700	0.156
	OsAPX4	Os08g0549100	0.203
	OsGPX1	Os04g0556300	0.185
	OsCATB	Os06g0727200	0.174
	OsGSTF1	Os01g0371200	0.139
	OsGSTU19	Os10g0527400	0.474
	OsGSTU12	Os10g0527800	0.373
	OsGSTU30	Os10g0529500	0.302
	OsGSTU20	Os10g0527601	0.297
Sugar Transporters	OsSUT5	Os02g0576600	0.009
	OsSUT1	Os03g0170900	-0.059
	OsSUT2	Os12g0641400	0.004
	OsSUT3	Os10g0404500	-0.004
	OsSWEET11b	Os09g0508250	0
	OsSWEET6b	Os01g0605700	-0.026
	OsSWEET3b	Os01g0220700	-0.701
	OsSWEET2a	Os01g0541800	0.215
	OsSWEET2b	Os01g0700100	0.082
	OsSWEET4	Os02g0301100	0.012
	OsSWEET15	Os02g0513100	0.015
	OsSWEET16	Os03g0341300	-0.051
	OsSWEET12	Os03g0347500	-2.316
	OsSWEET3a	Os05g0214300	-0.195
	OsSWEET1b	Os05g0426000	-0.007
	OsSWEET5	Os05g0588500	0
	OsSWEET11a	Os08g0535200	0.107
	OsSWEET14	Os11g0508600	-0.709
	OsSWEET13	Os12g0476200	0.146
Auxin mediated response	OsIAA6	Os01g0741900	0.457
	OsARF19	Os06g0702600	0.35
	OsIAA24	Os07g0182400	0.331
	OsARF2	Os01g0927600	0.167
